# Supplementary material for: Phylogenetic relationships and biogeographical patterns in Circum-Mediterranean subfamily Leuciscinae (Teleostei, Cyprinidae) inferred from both mitochondrial and nuclear data
Source: BMC Evol Biol. 2010 Aug 31;10:265. doi: 10.1186/1471-2148-10-265 (PMC2940817; doi:10.1186/1471-2148-10-265)
Supplement: Additional file 1 — Individuals included in the phylogeny and localities samples. [file 1471-2148-10-265-S1.XLS]

## Sheet: Hoja1
species	locality	name in the tree	cytochrome b	COI	RAG	S7	number in map	Lineage	New transferred taxa
Abramis brama	Romania	Abramis brama 1	EF1378631				1	VIII
Abramis brama	Saône R. Rhône basin. France	Abramis brama 2	Y104412				2	VIII
Acanthalburnus microlepis	Arax R. Armenia	Acanthobrama microlepis	AY0264073				3	VIII	Acanthobrama microlepis
Acanthobrama lissneri	Muzarib L. Syria	Acanthobrama lissneri	HM560056*		HM560585*	HM560566*	4	VIII
Acanthobrama marmid	Tigris R. Turkey	Acanthobrama marmid	AY0264113				5	VIII
Achondrostoma arcasii	Palancia R. Castellón. Spain	Achondrostoma arcasii 1	AY2546546		HM560576*	HM560552*	7	VI
Achondrostoma arcasii	Mijares R. Spain	Achondrostoma arcasii 2	AY5686144				8	VI
Achondrostoma occidentale	Sizandro R. Gosundeira. Portugal	Achondrostoma occidentale 1	HM560057*		HM560578*	HM560553*	9	VI
Achondrostoma occidentale	Sizandro R. Gosundeira. Portugal	Achondrostoma occidentale 2	HM560058*				10	VI
Achondrostoma oligolepis	Portugal	Achondrostoma oligolepis 1	DQ0619325				11	VI
Achondrostoma oligolepis	Zela R. Vouga basin. Portugal	Achondrostoma oligolepis 2	AY2546836				12	VI
Achondrostoma salmantinum	Huebra R. Duero basin. Spain	Achondrostoma salmantinum 1	AY5686124				14	VI
Achondrostoma salmantinum	Turones R. Duero basin. Spain	Achondrostoma salmantinum 2	AY5686134				15	VI
Achondrostoma sp	Tera R. Duero basin. Spain	Achondrostoma sp 1	AY5686254				16	VI
Achondrostoma sp	Tea R. Spain	Achondrostoma sp 2	AY5686264				17	VI
Alburnoides bipunctatus	France	Alburnoides bipunctatus 1	Y104452				18	IX
Alburnoides bipunctatus	Durance R. France	Alburnoides bipunctatus 2	HM560059*	HM560238*	HM560384*	HM560472*	19	IX
Alburnoides prespensis	Prespa L. Greece	Alburnoides prespensis 1	AF0907417				20	IX
Alburnoides prespensis	Aoos R. Greece	Alburnoides prespensis 2	AF0907407				21	IX
Alburnoides strymonicus	Strymon R. Strymoniko. Greece	Alburnoides strymonicus	AF0907427				22	IX
Alburnus alburnus	Saone R. Lyon. France	Alburnus alburnus 1	NC 0086598	NC 0086598			23	II
Alburnus alburnus	Saone R. Lyon. France	Alburnus alburnus 2	AB2395938				24	II
Alburnus alburnus	Sazava R. Elbe R. Czech Republic	Alburnus alburnus 3	HM560060*	HM560239*	HM560385*	HM560473*	25	II
Alburnus alburnus	Sazava R. Elbe R. Czech Republic	Alburnus alburnus 4	HM560061*	HM560240*			26	II
Alburnus alburnus	Sinukha R. Krasnodarskiy Kray. Russia	Alburnus alburnus 5	HM560062*	HM560241*	HM560386*	HM560474*	46	II
Alburnus arborella	Trebizat R. Neretva Basin. Bosnia-Herzegovina	Alburnus arborella 1	HM560063*	HM560242*			27	II
Alburnus arborella	Trebizat R. Neretva Basin. Bosnia-Herzegovina	Alburnus arborella 2	HM560064*	HM560243*	HM560387*	HM560475*	28	II
Alburnus baliki	Manavgat R. Anatolia. Turkey	Alburnus baliki	AY8389369				29	II
Alburnus belvica	Prespa L. Greece	Alburnus belvica 1	HM560065*	HM560244*	HM560388*	HM560476*	30	II
Alburnus belvica	Prespa L. Greece	Alburnus belvica 2	AF0907467				31	II
Alburnus demiri	Gumuldur R. Turkey	Alburnus demiri	AY0263903				32	II
Alburnus escherichii	Sakarya R. Abbasalim Pasa. Turkey	Alburnus escherichii 1	HM560067*	HM560246*	HM560390*	HM560478*	34	II
Alburnus escherichii	Sakarya R. Abbasalim Pasa. Turkey	Alburnus escherichii 2	HM560068*				35	II
Alburnus filippii	Samur R. Dagestan. Rusia	Alburnus filippii 1	HM560069*	HM560247*	HM560391*	HM560479*	36	II
Alburnus filippii	Samur R. Dagestan. Rusia	Alburnus filippii 2	HM560070*	HM560248*			37	II
Alburnus hohenackeri	Arax R. Armenia	Alburnus hohenackeri	AY0263933				38	II
Alburnus kotschyi	Ceyhan basin. Turkey	Alburnus kotschyi 1	HM560071*	HM560249*	HM560392*	HM560480*	44	II
Alburnus kotschyi	Ceyhan basin. Turkey	Alburnus kotschyi 2	HM560072*				45	II
Alburnus macedonicus	Doiranis L. Doirani. Greece	Alburnus macedonicus	AF0907437				39	II
Alburnus mento	Mondsee L. Danube basin. Austria	Alburnus mento	AY0263943				40	II
Alburnus orontis	Orontes R. Turkey	Alburnus orontis	AY0263913				42	II
Alburnus sarmaticus	South Bug R. Ukraine	Alburnus sarmaticus	AY8389359				43	II
Alburnus sellal	Tigris R. Turkey	Alburnus sellal	AY0263923				41	II
Alburnus sp. 1	Kizilirmak R. Guiseir. Turkey	Alburnus sp. 1	HM560066*	HM560245*	HM560389*	HM560477*	33	II
Alburnus sp. 2	Strymon R. Strymoniko. Greece	Alburnus sp. 2	AF0907457				47	II
Alburnus thessalicus	Pinios R. Thessalia. Greece	Alburnus thessalicus	AF0907447				48	II
Anaecypris hispanica	Quejigares. Guadiana Basin. Spain	Anaecypris hispanica 1	HM560073*	HM560250*	HM560393*	HM560481*	49	II
Anaecypris hispanica	R. Estena. Guadiana basin. Spain	Anaecypris hispanica 2	HM560074*				50	II
Aspius aspius	Libechovka R. Elba R. Czech Republic	Leuciscus aspius	HM560075*	HM560251*	HM560394*	HM560482*	51	X	Leuciscus aspius
Aspius vorax	Tigris R. Diyarbakir. Turkey	Leuciscus vorax	AY0263993				52	X	Leuciscus vorax
Ballerus ballerus	Danube R. Slovakia	Ballerus ballerus	AY0264093				53	VIII
Ballerus sapa	Danube R. Austria	Ballerus sapa	AY0264083				54	VIII
Blicca bjoerkna	Sazava R. Elba R. Czech Republic	Blicca bjoerkna 1	HM560076*	HM560252*	HM560395*	HM560483*	55	VIII
Blicca bjoerkna	Sazava R. Elba R. Czech Republic	Blicca bjoerkna 2	HM560077*	HM560253*			56	VIII
Chondrostoma angorense	Kizilirmak R. Kirsehir. Turkey	Chondrostoma angorense 1	HM560078*	HM560254*	HM560396*	HM560484*	57	VI
Chondrostoma angorense	Susurluk. Kocaçay. Turkey	Chondrostoma angorense 2	AF53376010				58	VI
Chondrostoma cyri	Arax R. Armenia	Chondrostoma cyri	AY026401				59	VI
Chondrostoma holmwoodii	Bakirçay. Bergama. Turkey	Chondrostoma holmwoodii	AF53376510				60	VI
Chondrostoma knerii	Trebizat R. Neretva basin. Bosnia-Herzegovina	Chondrostoma knerii 1	HM560079*	HM560255*	HM560397*	HM560485*	61	VI
Chondrostoma knerii	Buna R. Neretva basin. Bosnia-Herzegovina	Chondrostoma knerii 2	HM560080*	HM560256*	HM560398*	HM560486*	62	VI
Chondrostoma meandrense	Büyük Menderes. Çine Aydin. Turkey	Chondrostoma meandrense	AF53376310				63	VI
Chondrostoma nasus	Danube R. Austria	Chondrostoma nasus	AY0264023				64	VI
Chondrostoma oxyrhynchum	Rubas R. Dagestan. Russia	Chondrostoma oxyrhynchum 1	HM560083*	HM560258*	HM560400*	HM560488*	68	VI
Chondrostoma oxyrhynchum	Rubas R. Dagestan. Russia	Chondrostoma oxyrhynchum 2	HM560084*	HM560259*			69	VI
Chondrostoma phoxinus	Suica R. Cetina basin. Bosnia-Herzegovina	Chondrostoma phoxinus 1	HM560081*				65	VI
Chondrostoma phoxinus	Busko Blato. Cetina basin. Prisoje. BiH	Chondrostoma phoxinus 2	HM560082*	HM560257*	HM560399*	HM560487*	66	VI
Chondrostoma prespense	Prespa L. Greece	Chondrostoma prespense	AF0907477				67	VI
Chondrostoma regium	Seyhan R. Berdam Tarsus. Turkey	Chondrostoma regium 1	AF53375711				70	VI
Chondrostoma regium	Tigris R. Turkey	Chondrostoma regium 2	AY0264003				71	VI
Chondrostoma soetta	Po R. Italy	Chondrostoma soetta 1	AY5686234	HM989724*		HM560560*	72	VI
Chondrostoma soetta	Po R. Italy	Chondrostoma soetta 2	AY5686244				73	VI
Chondrostoma vardarense	Aoos R. Konitsa. Greece	Chondrostoma vardarense 1	AF0907487				74	VI
Chondrostoma vardarense	R. Erzen. Pelumbas. Albania	Chondrostoma vardarense 2	HM560085*	HM560260*	HM560401*		75	VI
Delminichthys adpersus	Krenica L. Neretva basin. Bosnia-Herzegovina	Delminichthys adpersus 1	HM560088*	HM560263*	HM560403*	HM560490*	79	XIII
Delminichthys adpersus	Krenica L. Neretva basin. Bosnia-Herzegovina	Delminichthys adpersus 2	HM560089*	HM560264*			80	XIII
Delminichthys ghetaldii	Stravca. Croatia	Delminichthys ghetaldii 1	HM560090*				81	XIII
Delminichthys ghetaldii	Stravca. Croatia	Delminichthys ghetaldii 2	HM560091*	HM560265*	HM560404*	HM560491*	82	XIII
Delminichthys jadovensis	Jadova R. Croatia	Delminichthys jadovensis	AY8389249				76	XIII
Delminichthys krbavensis	Vukova Pecina. Krbava. Croatia	Delminichthys krbavensis 1	HM560086*	HM560261*	HM560402*	HM560489*	77	XIII
Delminichthys krbavensis	Vukova Pecina. Krbava. Croatia	Delminichthys krbavensis 2	HM560087*	HM560262*			78	XIII
Gobio gobio	Sevnica R. Slovenia	Gobio gobio	HM560092*	HM560266*			83	-
Iberochondrostoma almacai	Odelouca R. Arade basin. Portugal	Iberochondrostoma almacai 1	AJ69870812				84	VI
Iberochondrostoma almacai	Odelouca R. Arade basin. Portugal	Iberochondrostoma almacai 2	AJ69870712				85	VI
Iberochondrostoma lemmingii	Robledillo R. Guadalquivir basin. Spain	Iberochondrostoma lemmingii 1	HM560093*	HM560267*		HM560558*	88	VI
Iberochondrostoma lemmingii	Guadalquivir R. Spain	Iberochondrostoma lemmingii 1	AY5686084				89	VI
Iberochondrostoma lusitanicum	Tajo R. Portugal	Iberochondrostoma lusitanicum 1	AJ69870312				86	VI
Iberochondrostoma lusitanicum	Tajo R. Portugal	Iberochondrostoma lusitanicum 2	AJ69870212				87	VI
Iberochondrostoma olisiponensis	Tejo. Portugal	Iberochondrostoma olisiponensis	AM88616411				13	VI
Iberochondrostoma oretanum	Robledillo R. Guadalquivir basin. Spain	Iberochondrostoma oretanum 1	DQ44773720				90	VI
Iberochondrostoma oretanum	Robledillo R. Guadalquivir basin. Spain	Iberochondrostoma oretanum 2	HM560094*	HM560268*	HM998711*	HM560559*	91	VI
Ladigesocypris ghigii	Rhodes. Greece	Ladigesocypris ghigii	HM560095*	HM560269*	HM560405*	HM560492*	92	V	Squalius ghigii
Ladigesocypris irideus	Baliki stream. Kabagünlük. Turkey	Ladigesocypris irideus	HM560096*	HM560270*			93	V	Squalius irideus
Leucaspius delineatus	Kuma R. Georgievsk. Russia	Leucaspius delineatus 1	HM560097*		HM560582*	HM560571*	94	II
Leucaspius delineatus	Rhône R. France	Leucaspius delineatus 2	Y10447				95	II
Leuciscus cf. latus	Syr Darya R. Karashik. Kazakhstan	Leuciscus cf. latus 1	HM560115*				135	X
Leuciscus cf. latus	Syr Darya R. Karashik. Kazakhstan	Leuciscus cf. latus 2	HM560116*	HM560285*	HM560417*	HM560502*	136	X
Leuciscus idus	Sazava R. Elba R. Czech Republic	Leuciscus idus 1	HM560098*	HM560271*	HM560406*	HM560493*	96	X
Leuciscus idus	Libechovka R. Elba R. Czech Republic	Leuciscus idus 2	HM560099*				97	X
Leuciscus leuciscus	Trent. UK	Leuciscus leuciscus 1	AY50982313				98	X
Leuciscus leuciscus	Rhône R. France	Leuciscus leuciscus 2	Y104492				99	X
Leuciscus leuciscus	Sazava R. Elba R. Czech Republic	Leuciscus leuciscus 3	HM560100*	HM560272*	HM560407*	HM560494*	100	X
Leuciscus leuciscus	Libechovka R. Elba R. Czech Republic	Leuciscus leuciscus 4	HM560101*	HM560273*			101	X
Leuciscus schmidti	Kirgisia L. Russia	Leuciscus schmidti	AY0263963				102	X
Leuciscus waleckii	Amur R.	Leuciscus waleckii	AB16265114				103	X
Mirogrex terraesanctae	Tiberias L. Israel	Mirogrex terraesanctae	AY0264063				6	VIII
Notemigonus crysoleucas	USA	Notemigonus crysoleucas 1	U0131816	EF45285422	EF45283122		104	I
Notemigonus crysoleucas	USA	Notemigonus crysoleucas 2	NC 0086468	NC 0086468			105	I
Notemigonus crysoleucas	USA	Notemigonus crysoleucas 3	AB12739314	AB12739314			106	I
Pachychilon macedonicum	Pinios R. Thessalia. Greece	Pachychilon macedonicum 1	AF0907617				109	XII
Pachychilon macedonicum	Pinios R. Thessalia. Greece	Pachychilon macedonicum 2	HM560103*	HM560275*	HM560409*	HM560496*	110	XII
Pachychilon pictum	Aoos R. Konitsa. Greece	Pachychilon pictum 1	AF0907627				107	XII
Pachychilon pictum	Aoos R. Konitsa. Greece	Pachychilon pictum 2	HM560102*	HM560274*	HM560408*	HM560495*	108	XII
Parachondrostoma arrigonis	Cabriel R. Jucar basin. Spain	Parachondrostoma arrigonis 1	HM560104*	HM560276*			111	VI
Parachondrostoma arrigonis	Cabriel R. Jucar basin. Spain	Parachondrostoma arrigonis 2	AY5685984				112	VI
Parachondrostoma miegii	Arga R. Ebro basin. Spain	Parachondrostoma miegii 1	HM560105*	HM989722*	HM560580*	HM560556*	113	VI
Parachondrostoma miegii	Cadagua R. Nervión basin. Spain	Parachondrostoma miegii 2	DQ44773220		HM560573*	HM560555*	114	VI
Parachondrostoma toxostoma	Rhone R. France	Parachondrostoma toxostoma 1	AF53375810				115	VI
Parachondrostoma toxostoma	Rhone R. France	Parachondrostoma toxostoma 2	AF53375910				116	VI
Parachondrostoma turiense	Palancia R. Castellón. Spain	Parachondrostoma turiense 1	DQ44773120		HM560577*	HM560554*	117	VI
Parachondrostoma turiense	Mijares R. Spain	Parachondrostoma turiense 2	AY5686194				118	VI
Pelasgus laconicus	Evrotas R. Sparta. Greece	Pelasgus laconicus 1	HM560106*	HM560277*	HM560410*		119	XIII
Pelasgus laconicus	Evrotas R. Sparta. Greece	Pelasgus laconicus 2	HM560107*				120	XIII
Pelasgus marathonicus	Cholorema R. Almiros. Greece	Pelasgus marathonicus	AF0907687				121	XIII
Pelasgus minutus	Morinjska R. Serbia-Montenegro	Pelasgus minutus	AY8389399				122	XIII
Pelasgus prespensis	Prespa L. Greece	Pelasgus prespensis	HM560108*	HM560278*	HM560411*	HM560497*	123	XIII
Pelasgus prespensis	Prespa L. Greece	Pelasgus prespensis	AF0907637				124	XIII
Pelasgus stymphalicus	Stymphalia L. Greece	Pelasgus stymphalicus	HM560109*	HM560279*	HM560412*		126	XIII
Pelasgus thesproticus	Louros R. Greece	Pelasgus thesproticus	AF0907697				125	XIII
Pelecus cultratus	Don R. Russia	Pelecus cultratus 1	NC 0086638	NC 0086638			127	XIV
Pelecus cultratus	Balaton L. Hungary	Pelecus cultratus 2	AB23959714	AB23959714			128	XIV
Petroleuciscus borysthenicus	Bakakak stream. Biga Peninsula. Turkey	Petroleuciscus borysthenicus 1	HM560110	HM560280*	HM560413*	HM560498*	129	V
Petroleuciscus borysthenicus	Fotolivos. Greece	Petroleuciscus borysthenicus 2	HM560111*	HM560281*	HM560414*	HM560499*	130	V
Petroleuciscus persidis	Pirbanoo spring. Shiraz. Iran	Acanthobrama persidis 1	HM560112*	HM560282*	HM560415*	HM560500*	131	VIII	Acanthobrama persidis 1
Petroleuciscus persidis	Pirbanoo spring. Shiraz. Iran	Acanthobrama persidis 2	HM560113*	HM560283*			132	VIII	Acanthobrama persidis 2
Petroleuciscus smyrnaeus	Büyük Mederes. Turkey	Petroleuciscus smyrnaeus 1	AJ25281315				133	V
Petroleuciscus smyrnaeus	Gölcük L. Turkey	Petroleuciscus smyrnaeus 2	HM560114*	HM560284*	HM560416*	HM560501*	134	V
Phoxinellus alepidotus	Sevarova jaruga. Cetina basin. Bosnia-Herzegovina	Phoxinellus alepidotus 1	HM560117*	HM560286*	HM560418*	HM560503*	137	VI
Phoxinellus alepidotus	Sevarova jaruga. Cetina basin. Bosnia-Herzegovina	Phoxinellus alepidotus 2	HM560118*				138	VI
Phoxinellus dalmaticus	Krka R. Croatia	Phoxinellus dalmaticus 1	AY83892710				139	VI
Phoxinellus dalmaticus	Krka R. Croatia	Phoxinellus dalmaticus 2	HM560119*	HM560287*		HM560563*	140	VI
Phoxinellus pseudalepidotus	Mostarsko blato. Neretva basin. Bosnia-Herzegovina	Phoxinellus pseudalepidotus 1	HM560120*	HM560288*	HM560419*	HM560504*	141	VI
Phoxinellus pseudalepidotus	Mostarsko blato. Neretva basin. Bosnia-Herzegovina	Phoxinellus pseudalepidotus 2	HM560121*				142	VI
Phoxinus bigerri	Noguera-Pallaresa R. Spain	Phoxinus bigerri	HM560122*				143	-
Phoxinus lumaireul	Buna R. Neretva basin. Bosnia-Herzegovina	Phoxinus lumaireul 1		HM560289*	HM560420*	HM560505*	145	-
Phoxinus lumaireul	Buna R. Neretva basin. Bosnia-Herzegovina	Phoxinus lumaireul 2	HM560123*	HM560290*			146	-
Phoxinus phoxinus	Rhône R. France	Phoxinus phoxinus	Y104482				144	-
Protochondrostoma genei	Arno basin. Italy	Protochondrostoma genei 1	HM560124*	HM560291*	HM560421*		147	VI
Protochondrostoma genei	Arno basin. Italy	Protochondrostoma genei 2	HM560125*	HM560292*			148	VI
Pseudochondrostoma duriense	Adaja R. Duero basin. Spain	Pseudochondrostoma duriense 1	AY5686014				151	VI
Pseudochondrostoma duriense	Revinuesa R. Duero basin. Spain	Pseudochondrostoma duriense 2	AY5686024				152	VI
Pseudochondrostoma polylepis	Acebo R. Tajo basin. Spain	Pseudochondrostoma polylepis 1	AY5686104				153	VI
Pseudochondrostoma polylepis	Gallo R. Tajo basin. Spain	Pseudochondrostoma polylepis 2	AY5686114				154	VI
Pseudochondrostoma willkommii	Quibrajano Dam. Guadalquivir basin. Spain	Pseudochondrostoma willkommii 1	HM560126*		HM560574*	HM560557*	149	VI
Pseudochondrostoma willkommii	Quejigares. Guadiana Basin. Spain	Pseudochondrostoma willkommii 2	AY5686174				150	VI
Pseudophoxinus alii	Illica stream. Turkey	Pseudophoxinus alii 1	HM560127*	HM560293*	HM560422*	HM560506*	155	VI
Pseudophoxinus alii	Illica stream. Turkey	Pseudophoxinus alii 2	HM560128*	HM560294*			156	VI
Pseudophoxinus anatolicus	Behyseir L. Turkey	Pseudophoxinus anatolicus 1	HM560129*	HM560295*	HM560423*	HM560507*	157	VI
Pseudophoxinus anatolicus	Behyseir L. Turkey	Pseudophoxinus anatolicus 2	HM560130*	HM560296*			158	VI
Pseudophoxinus antalyae	Kirgoshan L. Antalya. Turkey	Pseudophoxinus antalyae 1	HM560131*	HM560297*	HM560424*	HM560508*	160	VI
Pseudophoxinus antalyae	Kirgoshan L. Antalya. Turkey	Pseudophoxinus antalyae 2	HM560132*	HM560298*			161	VI
Pseudophoxinus battalgilae	Cavuscu L. Haymana basin. Turkey	Pseudophoxinus battalgilae	AY49474816				159	VI
Pseudophoxinus callensis	Argelia	Pseudophoxinus callensis 1	HM560133*	HM560299*			164	IV	Tropidophoxinellus callensis 1
Pseudophoxinus callensis	Hammam R. Burguiba. Tunisia	Pseudophoxinus callensis 2	HM560134*	HM560300*	HM560425*	HM560509*	165	IV	Tropidophoxinellus callensis 2
Pseudophoxinus cf. kervillei	Incesu spring. Hassa. Turkey	Pseudophoxinus cf. kervillei 1	HM560147*	HM560312*	HM560432*	HM560515*	183	VI
Pseudophoxinus cf. kervillei	Incesu spring. Hassa. Turkey	Pseudophoxinus cf. kervillei 2	HM560148*	HM560313*			184	VI
Pseudophoxinus chaignoni	Joumine R. Tunez	Pseudophoxinus chaignoni 1	HM560135*	HM560301*	HM560426*	HM560510*	166	IV	Tropidophoxinellus chaignoni 1
Pseudophoxinus chaignoni	Abid R. Tunez	Pseudophoxinus chaignoni 2	HM560136*	HM560302*			167	IV	Tropidophoxinellus chaignoni 2
Pseudophoxinus crassus	Insuyu stream. Pinabarsi. Turkey	Pseudophoxinus crassus 1	HM560137*	HM560303*	HM560427*	HM560511*	168	VI
Pseudophoxinus crassus	Insuyu stream. Pinabarsi. Turkey	Pseudophoxinus crassus 2	HM560138*	HM560304*			169	VI
Pseudophoxinus egridiri	Karaot spring at shore of Egridir. L. Turkey	Pseudophoxinus egridiri 1	HM560139*	HM560305*	HM560428*	HM560512*	170	XI
Pseudophoxinus egridiri	Karaot spring at shore of Egridir. L. Turkey	Pseudophoxinus egridiri 2	HM560140*	HM560306*			171	XI
Pseudophoxinus elizavetae	Soysali Spring. Develi Depression Turkey	Pseudophoxinus elizavetae	AY49474716				172	VI
Pseudophoxinus evliyae	Lake Avlan, Bey Dagli Region. Turkey	Pseudophoxinus evliyae 1	AY49475916				173	VI
Pseudophoxinus evliyae	Kirkpinar north of Sogut. Bey Dagli. Turkey	Pseudophoxinus evliyae 2	AY49476016				174	VI
Pseudophoxinus fahrettini	Kopru irmak by Aksu. Lakes District. Turkey	Pseudophoxinus fahrettini	AY49476616				180	VI
Pseudophoxinus firati	Gogdeli Hot Spring. Tohma Cayi upper Euphrates drainage. Turkey	Pseudophoxinus firati	AY49476716				175	VI
Pseudophoxinus kervillei	Orontes R. Near Syria border. Turkey	Pseudophoxinus kervillei 1	HM560141*	HM560307*	HM560429*		176	VI
Pseudophoxinus kervillei	Orontes R. Near Syria border. Turkey	Pseudophoxinus kervillei 2	HM560142*	HM560308*			177	VI
Pseudophoxinus ninae	Salda L. Turkey	Pseudophoxinus ninae 1	HM560145*	HM560310*	HM560431*	HM560514*	181	VI
Pseudophoxinus ninae	Salda L. Turkey	Pseudophoxinus ninae 2	HM560146*	HM560311*			182	VI
Pseudophoxinus punicus	Rhezala R. Fernana. Tunisia	Pseudophoxinus punicus 1	HM560143*	HM560309*	HM560430*	HM560513*	178	II
Pseudophoxinus punicus	Rhezala R. Fernana. Tunisia	Pseudophoxinus punicus 2	HM560144*				179	II
Pseudophoxinus sp_EflatunPinari	Eflatun Pinari spring. Sad Khad. Turkey	Pseudophoxinus sp_EflatunPinari 1	HM560149*	HM560314*	HM560433*	HM560516*	162	VI
Pseudophoxinus sp_EflatunPinari	Eflatun Pinari spring. Sad Khad. Turkey	Pseudophoxinus sp_EflatunPinari 2	HM560150*	HM560315*			163	VI
Pseudophoxinus zekayi	Ceyhan basin. Turkey	Pseudophoxinus zekayi 1	HM560153*	HM560318*	HM560435*	HM560518*	187	VI
Pseudophoxinus zekayi	Ceyhan basin. Turkey	Pseudophoxinus zekayi 2	HM560154*	HM560319*			188	VI
Pseudophoxinus zeregi	Büyük R. Karaçay. Turkey	Pseudophoxinus zeregi 1	HM560151*	HM560316*	HM560434*	HM560517*	185	VI
Pseudophoxinus zeregi	Büyük R. Karaçay. Turkey	Pseudophoxinus zeregi 2	HM560152*	HM560317*			186	VI
Pseudorasbora parva	Kizilirmak R. Kirsehir. Turkey	Pseudorasbora parva	HM560155*	HM560320*	HM560436*	HM560519*	189	-
Rodheus amarus	Libechovka R. Elbe R. Czech Republic	Rodheus amarus	HM560156*	HM560321*	HM560437*	HM560520*	190	-
Rhodeus atremius	Onga R. Fukukoka. Japan	Rhodeus atremius	AB10900714				192	-
Rhodeus ocellatus	Futatsukawa Creek. Fukukoka. Japan	Rhodeus ocellatus	AB10900914				191	-
Rutilus aula	Bascica lake. Croatia	Rutilus aula 1	HM560157*	HM560322*	HM998712*	HM998714*	193	VII
Rutilus aula	Bascica lake. Croatia	Rutilus aula 2	HM560158*	HM560323*			194	VII
Rutilus basak	Krupa R. Hutovo Blato. Neretva basin. Bosnia-Herzegovina	Rutilus basak 1	HM560159*	HM560324*	HM560438*	HM560521*	195	VII
Rutilus basak	Krupa R. Hutovo Blato. Neretva basin. Bosnia-Herzegovina	Rutilus basak 2	HM560160*	HM560325*			196	VII
Rutilus frisii	Samur R. Russia	Rutilus frisii 1	AF0956107				197	VII
Rutilus frisii	Rubas R. Dagestan. Russia	Rutilus frisii 2	HM560161*		HM560581*	HM560570*	198	VII
Rutilus frisii	Tangarog Bay. Russia	Rutilus frisii 3	EU28504717				199	VII
Rutilus frisii	Ramsar. Iran	Rutilus frisii 4	EU28504817				200	VII
Rutilus heckeli	Strymon R. Strymoniko. Greece	Rutilus heckeli 1	AF0907727				211	VII
Rutilus heckeli	Volvi L. Greece	Rutilus heckeli 2	FJ02507418				210	VII
Rutilus ohridanus	Moraca R. Montenegro	Rutilus ohridanus	FJ02508518				201	VII
Rutilus panosi	Trichonis L. Greece	Rutilus panosi 1	FJ02507118				202	VII
Rutilus panosi	Trichonis L. Greece	Rutilus panosi 2	AF0907747				203	VII
Rutilus pigus	Adda R. Po. basin. Italy	Rutilus pigus 1	HM560162*	HM560326*			204	VII
Rutilus pigus	Adda R. Po. basin. Italy	Rutilus pigus 2	HM560163*	HM560327*		HM998713*	205	VII
Rutilus prespensis	Prespa L. Psarades. Greece	Rutilus prespensis 1	HM560164*	HM560328*	HM560439*	HM560522*	206	VII
Rutilus prespensis	Prespa L. Psarades. Greece	Rutilus prespensis 2	AF0907717				207	VII
Rutilus rubilio	Vedere R. Lago di Fondi. Italy	Rutilus rubilio 1	HM560165*				208	VII
Rutilus rubilio	Arno R. Arezzo. Italy	Rutilus rubilio 2	HM560166*				209	VII
Rutilus rutilus	Sazava R. Elba basin. Czech Republic	Rutilus rutilus 1	HM560167*	HM560329*	HM560440*	HM560523*	212	VII
Rutilus rutilus	Pazincica R. Istria. Croatia	Rutilus rutilus 2	HM560168*	HM560330*			213	VII
Rutilus ylikiensis	Kiffisos R. Greece	Rutilus ylikiensis 1	AF0907737				214	VII
Rutilus ylikiensis	Kiffisos R. Greece	Rutilus ylikiensis 2	FJ02507018				215	VII
Scardinius acarnanicus	Trichonis L. Panetolio. Greece	Scardinius acarnanicus 1	HM560169*	HM560331*	HM560441*	HM560524*	217	III
Scardinius acarnanicus	Trichonis L. Panetolio. Greece	Scardinius acarnanicus 2	HM560170*	HM560332*			218	III
Scardinius erythrophthalmus	Sinuhkha R. Krasnodarsky Kray. Rusia	Scardinius erythrophthalmus 1	HM560171*	HM560333*	HM560442*	HM560525*	219	III
Scardinius erythrophthalmus	Rhône. France	Scardinius erythrophthalmus 2	Y104442				220	III
Scardinius erythrophthalmus	Cerknica L. Slovenia	Scardinius erythrophthalmus 3	AY50984813				221	III
Scardinius graecus	Yliki L. Greece	Scardinius graecus 1	AY54945919				226	III
Scardinius graecus	Yliki L. Greece	Scardinius graecus 2	AY50983213				227	III
Scardinius hesperidicus	Krka R. Croatia	Scardinius hesperidicus 1	HM560172*	HM560334*			216	III
Scardinius hesperidicus	Adige R. Po basin. Italy	Scardinius hesperidicus 2	HM560173*	HM560336*	HM560443*	HM560526*	222	III
Scardinius hesperidicus	Adige R. Po basin. Italy	Scardinius hesperidicus 3	HM560174*	HM560335*			223	III
Scardinius hesperidicus	Vico L. Italy	Scardinius hesperidicus 4	AY50984713				224	III
Scardinius hesperidicus	Salto L. Italy	Scardinius hesperidicus 5	AY50984613				225	III
Scardinius plotizza	Krupa river. Neretva Basin. Bosnia-Herzegovina	Scardinius plotizza 1	HM560175*	HM560337*	HM560444*	HM560527*	228	III
Scardinius plotizza	Krupa river. Neretva Basin. Bosnia-Herzegovina	Scardinius plotizza 2	HM560176*				229	III
Scardinius scardafa	Scanno L. Italy	Scardinius scardafa	AY50983313				230	III
Squalius albus	Trasimeno L. Italy	Squalius albus	AY54946019				231	V
Squalius aphipsi	Aphips R. Russia	Petroleuciscus aphipsi 1	HM560177*	HM560338*	HM560445*	HM560528*	232	V	Petroleuciscus aphipsi 1
Squalius aphipsi	Aphips R. Russia	Petroleuciscus aphipsi 2	HM560178*	HM560339*			233	V	Petroleuciscus aphipsi 2
Squalius aradensis	Algibre R. Arade basin. Portugal	Squalius aradensis 1	HM560179*	HM560340*			234	V
Squalius aradensis	Algibre R. Arade basin. Portugal	Squalius aradensis 2	HM560180*	HM560341*			235	V
Squalius carolitertii	Limia R. Spain	Squalius carolitertii 1	HM560181*	HM560342*			236	V
Squalius carolitertii	Limia R. Spain	Squalius carolitertii 2	HM560182*	HM560343*	HM560446*	HM560529*	237	V
Squalius castellanus	Gallo R. Tajo basin. Spain	Squalius castellanus	DQ52142321	HM989723*	HM560575*	HM560565*	238	V
Squalius cephalus	Elbe R. Germany	Squalius cephalus 1	AJ25280715				240	V
Squalius cephalus	Oder R. Germany	Squalius cephalus 2	AY54946119				241	V
Squalius illyricus	Cetina R. Croatia	Squalius illyricus 1	HM560183*	HM560344*	HM560447*	HM560530*	245	V
Squalius illyricus	Cetina R. Croatia	Squalius illyricus 2	HM560184*	HM560345*			246	V
Squalius keadicus	Evrotas R. Sparta. Greece	Squalius keadicus 1	HM560185*		HM560583*	HM560572*	247	V
Squalius keadicus	Miras R. Peloponnesus. Greece	Squalius keadicus 2	HM560186*				248	V
Squalius kosswigi	Gumuldur R. Turkey	Squalius kosswigi	AJ25280115				242	V
Squalius kottelati	Orontes R. Turkey	Squalius kottelati	AJ25280415				252	V
Squalius laietanus	Matarraña R. Spain	Squalius laietanus 1	HM560187*				249	V
Squalius laietanus	Matarraña R. Spain	Squalius laietanus 2	HM560188*				250	V
Squalius lepidus	Tigris R. Turkey	Squalius lepidus	AJ25280615				251	V
Squalius lucumonis	Arno R. Arezzo. Italy	Squalius lucumonis 1	HM560189*	HM560346*			253	V
Squalius lucumonis	Arno R. Arezzo. Italy	Squalius lucumonis 2	HM560190*	HM560347*	HM560448*		254	V
Squalius malacitanus	Guadiaro R. Spain	Squalius malacitanus 1	HM560192*	HM560348*	HM560449*	HM560531*	255	V
Squalius malacitanus	Guadares R. Guadiaro basin. Spain	Squalius malacitanus 2	HM560191*				256	V
Squalius microlepis	Krenica L. Neretva basin. Bosnia-Herzegovina	Squalius microlepis 1	HM560193*	HM560349*	HM560450*	HM560532*	257	V
Squalius microlepis	Trebizat R. Neretva Basin. Bosnia-Herzegovina	Squalius microlepis 2	HM560194*				258	V
Squalius moreoticus	Stymphalia L. Tripoli. Greece	Squalius moreoticus	AF0907587				259	V
Squalius orientalis	Russia	Squalius orientalis 1	HM560195*	HM560350*	HM560451*	HM560533*	261	V
Squalius orientalis	Uluchaj R. Dagestan. Russia	Squalius orientalis 2	HM560196*	HM560351*	HM560452*	HM560534*	262	V
Squalius orpheus	Nestos R. Greece	Squalius orpheus	AF0907527				260	V
Squalius pamvoticus	Thyamis R. Greece	Squalius pamvoticus	AF0907567				263	V
Squalius peloponensis	Alphios R. Greece	Squalius peloponensis	AF0907577				264	V
Squalius prespensis	Drin R. Albania	Squalius prespensis 1	AJ25279815				265	V
Squalius prespensis	Prespa L. Greece	Squalius prespensis 2	HM560197*	HM560352*		HM560564*	266	V
Squalius prespensis	Prespa L. Greece	Squalius prespensis 3	AF0907537				267	V
Squalius pyrenaicus	Guadalete R. Spain	Squalius pyrenaicus 1	HM560198*		HM560579*	HM560568*	268	V
Squalius pyrenaicus	Guadalete R. Spain	Squalius pyrenaicus 2	HM560199*				269	V
Squalius sp.	Celemín R. Barbate basin. Spain	Squalius sp_southSpain 1	HM560200*				270	V
Squalius sp.	Celemín R. Barbate basin. Spain	Squalius sp_southSpain 2	HM560201*	HM560353*	HM560453*	HM560535*	271	V
Squalius sp_Aksheir	Aksheir L. Turkey	Squalius sp_Aksheir	AJ25281115				272	V
Squalius sp_Euphrates	Goksu Çayi. Euphrates basin. Turkey	Squalius sp_Euphrates 1	HM560203*	HM560355*	HM560455*	HM560536*	243	V
Squalius sp_Euphrates	Euphrates. Persian G. Turkey	Squalius sp_Euphrates 2	AJ25280515				244	V
Squalius cf. orpheus	Manikiotiko R. Greece	Squalius cf. orpheus	AF0907557				273	V
Squalius aff. vardarensis	Rama L. Neretva Basin. Bosnia-Herzegovina	Squalius aff. vardarensis	HM560202*	HM560354*	HM560454*		239	V
Squalius squalus	Vipava R. Isonzo basin. Slovenia	Squalius squalus 1	HM560204*	HM560356*	HM560456*	HM560537*	274	V
Squalius squalus	Arno R. Arezzo. Italy	Squalius squalus 2	HM560205*	HM560357*	HM560457*		275	V
Squalius svallize	Lake Rama. Neretva basin. Bosnia-Herzegovina	Squalius svallize 1	HM560206*	HM560358*	HM560458*	HM560538*	276	V
Squalius svallize	Zalomka R. Bosnia-Herzegovina	Squalius svallize 2	HM560207*	HM560359*			277	V
Squalius tenellus	Busko Blato. Cetina basin. Prisode. BiH	Squalius tenellus 1	HM560208*	HM560360*	HM560459*	HM560539*	278	V
Squalius tenellus	Busko Blato. Cetina basin. Prisode. BiH	Squalius tenellus 2	HM560209*	HM560361*			279	V
Squalius torgalensis	Portugal	Squalius torgalensis 1	DQ0619345				280	V
Squalius torgalensis	Mira R. Odemina. Portugal	Squalius torgalensis 2	HM560210*	HM560362*	HM560460*	HM560540*	281	V
Squalius valentinus	Cabriel R. Jucar basin. Spain	Squalius valentinus 1	HM560211*				282	V
Squalius valentinus	Magro R. Cabriel basin. Spain	Squalius valentinus 2	HM560212*	HM560363*	HM560461*	HM560541*	283	V
Squalius vardarensis	Sperchios R. Greece	Squalius vardarensis	AF0907547				284	V
Squalius zrmanjae	Zrmanja R. Croatia	Squalius zrmanjae 1	AJ25109315				285	V
Squalius zrmanjae	Zrmanja R. Croatia	Squalius zrmanjae 2	HM560213*				286	V
Telestes alfiensis	Alphios R. Greece	Telestes alfiensis	AF0907657				287	VI
Telestes beoticus	Kiffisos R. Greece	Telestes beoticus	AF0907707				288	VI
Telestes croaticus	Ricica. Croatia	Telestes croaticus 1	AY50982813				289	VI
Telestes croaticus	Suvaja R. Croatia	Telestes croaticus 2	HM560214*	HM560364*	HM560462*	HM560542*	290	VI
Telestes croaticus	Jadova R. Croatia	Telestes croaticus 3	AY8389329				291	VI
Telestes fontinalis	Krbava. Croatia	Telestes fontinalis 1	AY8389289				292	VI
Telestes fontinalis	Ribnicko lake. Krbava. Croatia	Telestes fontinalis 2	HM560215*		HM560586*	HM560569*	293	VI
Telestes metohiensis	Zalomka R. Bosnia-Herzegovina	Telestes metohiensis	HM560216*	HM560365*	HM560463*	HM560543*	294	VI
Telestes metohiensis	Zalomka R. Bosnia-Herzegovina	Telestes metohiensis	HM560217*	HM560366*			295	VI
Telestes montenegrinus	Moraca R. Montenegro	Telestes montenegrinus	AY50984913				296	VI
Telestes muticellus	Sabato R. Italy	Telestes muticellus 1	AY50985613				297	VI
Telestes muticellus	Tevere R. Italy	Telestes muticellus 2	HM560218*	HM560367*	HM560464*	HM560544*	298	VI
Telestes muticellus	Tevere R. Italy	Telestes muticellus 3	HM560219*	HM560368*			299	VI
Telestes pleurobipunctatus	Arachthos R. Greece	Telestes pleurobipunctatus 1	AF0907647				300	VI
Telestes pleurobipunctatus	Thyamis R. Greece	Telestes pleurobipunctatus 2	HM560220*	HM560369*	HM560465*	HM560545*	301	VI
Telestes polylepis	Schmitovo L. Zagorska Mreznica. Croatia	Telestes polylepis 1	HM560221*	HM560370*		HM560561*	302	VI
Telestes polylepis	Schmitovo L. Zagorska Mreznica. Croatia	Telestes polylepis 2	HM560222*	HM560371*			303	VI
Telestes souffia	Kamnica R. Isonzo basin. Slovenia	Telestes souffia 1	HM560223*	HM560372*	HM560466*	HM560546*	304	VI
Telestes souffia	Kamnica R. Isonzo basin. Slovenia	Telestes souffia 2	HM560224*	HM560373*			305	VI
Telestes sp.	Dreznica. Croatia	Telestes sp 1	HM560225*	HM560374*		HM560562*	306	VI
Telestes sp.	Dreznica. Croatia	Telestes sp 2	HM560226*	HM560375*			307	VI
Telestes turskyi	Cikola R. Croatia	Telestes turskyi 1	AY50982513				308	VI
Telestes turskyi	Cikola R. Croatia	Telestes turskyi 2	HM560227*	HM560376*			309	VI
Telestes ukliva	Cetina R. Croatia	Telestes ukliva 1	HM560228*	HM560377*	HM560467*	HM560547*	310	VI
Telestes ukliva	Cetina R. Croatia	Telestes ukliva 2	HM560229*	HM560378*			311	VI
Tinca tinca	Trebisnjica. R. Neretva basin. Ravno. BiH	Tinca tinca	HM560230*	HM560379*	HM560468*	HM560548*	312	-
Tropidophoxinellus hellenicus	Pinios R. Kavasilas. Greece	Tropidophoxinellus hellenicus 1	HM560231*		HM560584*	HM560567*	313	IV
Tropidophoxinellus hellenicus	Trichonis L. Panetolio. Greece	Tropidophoxinellus hellenicus 2	HM560232*				314	IV
Tropidophoxinellus spartiaticus	Miras R. Peloponnesus. Greece	Tropidophoxinellus spartiaticus 1	HM560233*	HM560380*			315	IV
Tropidophoxinellus spartiaticus	Miras R. Peloponnesus. Greece	Tropidophoxinellus spartiaticus 2	HM560234*	HM560381*	HM560469*	HM560549*	316	IV
Vimba melanops	Aliakmon R. Kaloneri. Greece	Vimba melanops 1	HM560235*				317	VIII
Vimba melanops	Strymon R. Strymoniko. Greece	Vimba melanops 2	HM560236*	HM560382*	HM560470*	HM560550*	318	VIII
Vimba mirabilis	Büyük Menderes. Turkey	Vimba mirabilis	AY0264103				319	VIII
Vimba vimba	Libechovka R. Elba R. Czech Republic	Vimba vimba 1	HM560237*	HM560383*	HM560471*	HM560551*	320	VIII
Vimba vimba	Danube R. Slovakia	Vimba vimba 2	AY0264043				321	VIII
*New sequences acquired in this study
References
1. Luca C, Kervorkian S, Costache M: Mitochondrial cytochrome b gene as phylogenetic marker for the cyprinid fish family. Unpublished
2. Briolay J, Galtier N, Brito RM, Bouvet Y: Molecular phylogeny of Cyprinidae inferred from cytochrome b DNA sequences. Mol Phylogenet Evol 1998, 9(1):100-108
3. Durand JD, Tsigenopoulos CS, Unlu E, Berrebi P: Phylogeny and biogeography of the family Cyprinidae in the Middle East inferred from cytochrome b DNA- Evolutionary significance of this region. Mol phylogenet Evol 2002, 22(1): 91-100
4. Doadrio I, Carmona JA: Phylogenetic relationships and biogeography of the genus Chondrostoma inferred from mitochondrial DNA sequences. Mol Phylogenet Evol 2004, 33(3):802-815
5. Robalo JI, Sousa Santos C, Levy A, Almada VC: Molecular insights on the taxonomic position of the paternal ancestor of the Squalius alburnoides hybridogenetic complex. Mol Phylogenet Evol 2006, 39(1):276-281
6. Robalo JI, Sousa Santos C, Almada VC, Doadrio I: Paleobiogeography of two Iberian Endemic cyprinid fishes form mitochondrial DNA sequence data. J Hered 2006, 97(2):143-149
7. Zardoya R, Doadrio I: Molecular evidence on the evolutionary and biogeographical patterns of European cyprinids. Mol Phylogenet Evol 1999, 49(2):227-237
8. Saitoh K, Sado T, Mayden RL, Hanzawa N, Nakamura K, Nishida M, Miya M: Mitogenetic evolution and interrelationships of the cypriniformes (Actinopterygii: Ostariophysi): the first evidence toward resolution of higher-level relationships of the world's largest freshwater fish clade based on 59 whole mitogenome sequences. J Mol Evol 2006, 63(3):826-841
9. Freyhof J, Lieckfeldt D, Bogutskaya NG, Pitra C, Ludwig A: Phylogenetic position of the newly proposed genus Delminichthys (Teleostei: Cyprinidae). Mol Phylogenet Evol, 38(2):416-425
10. Durand JD, Bianco PG, Laroche J, Gilles A: Inshight into the origin of endemic Mediterranean ichthyofauna: phylogeography of Chondrostoma genus (Teleostei, Cyprinidae). J Hered 2003, 94(4):315-328
11. Gante HF, Santos CD, Alves MJ: A new species of Chondrostoma Agassiz, 1832 (Cypriniformes: Cyprinidae) with sexual dimorphism from the lower Rio Tejo Basin, Portugal. Zootaxa 2007, 1616:23-35
12. Mesquita N, Cunha C, Carvalho GR, Coelho MM: Comparative phylogeography of endemic cyprinids in the south-west Iberian Peninsula: evidence for a new ichthyogeographic area. J Fish Biol 2007, 71(sa):45-75
13. Ketmaier V, Bianco PG, Cobolli M, Krivokapic M, Caniglia R, De Matthaeis E: Molecular phylogeny of two lineages of Leuciscinae cyprinids (Telestes and Scardinius) from the peri-Mediterranean area based on cytochrome b data. Mol Phylogenet Evol 2004, 32(3):1061-1071
14. Watanabe K, Sanada T, Sakai H, Nishida M: Molecular phylogeny and phylogeography of Far Eastern dace (Tribolodon, Cyprinidae): implications for Circum-Black of Japan freshwater biogeography. Unpublished
15. Durand JD, Unlu E, Doadrio I, Pipoyan S, Templeton AR: Origin, radiation, dispersion and allopatric hybridization in the chub Leuciscus cephalus. Proc Biol Sci, 2000: 267(1453):1687-1697
16. Hrbek T, Stolting KN, Bardakci F, Kucuk F, Wildekamp RH, Meyer A: Plate tectonics and biogeographical patterns of the Pseudophoxinus (Pisces: Cypriniformes) species complex of central Anatolia, Turkey. Mol Phylogenet Evol 2004, 32(1):297-308
17. Kotlik P, Markova S, Choleva L, Bogutskaya NG, Ekmekci FG, Ivanova PP. 2008. Divergence with gene flow between Ponto-Caspian refugia in an anadromous cyprinid Rutilus frisii revealed by multiple gene phylogeography. Mol Ecol 2008, 17(4):1076-1088
18. Ketmaier V, Bianco PG, Durand JD: Molecular systematics, phylogeny and biogeography of roaches (Rutilus, Teleostei, Cyprinidae). Mol Phylogenet Evol 2008, 49(1):362-367
19. Freyhof J, Lieckfeldt D, Pitra C, Ludwig A: Molecules and morphology: Evidence for introgression of mitochondrial DNA in Dalmatian cyprinids. Mol Phylogenet Evol 2005, 37(2):347-354
20. Robalo JI, Almada VC, Levy A, Doadrio I: Reexamination and phylogeny of the genus Chondrostoma based on mitochondrial and nuclear data and the definition of 5 new genera. Mol Phylogenet Evol 2007, 42(2): 362-372
21. Doadrio I, Perea S, Alonso F: A new species of the gensus Squalius Bonaparte, 1837 (Actynopterigii, Cyprinidae) from the Tagus river basin (Central Spain). Graellsia 2007, 63(1): 89-100
22. Mayden RL, Tan KL, Conway KW, Freyhof J, Chamberlain S, Haskins M, Schneider L, Sudkamp M, Wood RM, Agnew M, Bufalino A, Sulaiman Z, Miya M, Saitoh K, He S. Phylogenetic relationships of Danio within the order Cypriniformes: a framework for comparative and evolutionary studies of a model species. J Exp Zool B Mol Dev Evol 2007, 308(5): 642-654
